# Supplementary material for: Layer-Specific Retinal Perfusion as a Personalized Biomarker: Evaluating the Subclinical Microanatomical Effects of Intracameral Cefuroxime After Routine Cataract Surgery
Source: J Pers Med. 2026 Jun 15;16(6):320. doi: 10.3390/jpm16060320 (PMC13301150; doi:10.3390/jpm16060320)
Supplement: Supplementary file 1 [file jpm-16-00320-s001.zip]

Archive with 1 entries (1 files):
- jpm-4301367-supplementary.xlsx
