# Supplementary material for: Layer-Specific Retinal Perfusion as a Personalized Biomarker: Evaluating the Subclinical Microanatomical Effects of Intracameral Cefuroxime After Routine Cataract Surgery
Source: J Pers Med. 2026 Jun 15;16(6):320. doi: 10.3390/jpm16060320 (PMC13301150; doi:10.3390/jpm16060320)
Supplement: Supplementary file 1 [file jpm-16-00320-s001.zip › jpm-4301367-supplementary.xlsx]

## Sheet: Table S1
Table S1. Comparisons between cefuroxime group (CEF) and control group before and after surgery
		T0 (Before surgery)				Δ (T1-T0)				Δ (T10-T0)				Δ (T30-T0)				Δ (T90-T0)
		CEF	Control	P valueᵃ		CEF	Control	P valueᵃ		CEF	Control	P valueᵃ		CEF	Control	P valueᵃ		CEF	Control	P value†
Mean (SD)
BCVA, logMAR		0.55 (0.18)	0.63 (0.38)	0.32		-0.12 (0.34)	-0.27 (0.38)	0.11		-0.29 (0.23)	-0.38 (0.42)	0.31		-0.32 (0.25)	-0.37 (0.39)	0.58		-0.31 (0.25)	-0.44 (0.45)	0.2
IOP, mmHg		16.09 (2.82)	16.19 (2.39)	0.9		16.00 (3.63)	16.19 (3.30)	0.84		15.31 (2.86)	15.33 (2.82)	0.98		15.06 (2.82)	15.46 (2.59)	0.59		14.39 (3.16)	14.38 (2.24)	0.99
Macular thickness, um
Central (1mm circle)		253.48 (41.46)	245.41 (32.01)	0.43		-0.80 (10.32)	-2.24 (5.16)	0.53		0.55 (6.63)	3.21 (4.28)	0.1		11.77 (9.63)	12.75 (13.53)	0.76		13.04 (10.47)	14.18 (7.44)	0.7
Inner (1-3mm circle)		309.73 (22.34)	307.42 (18.35)	0.69		-1.00 (6.23)	0.23 (3.75)	0.39		3.04 (7.41)	4.76 (4.42)	0.32		9.11 (6.38)	10.47 (8.18)	0.5		11.21 (9.22)	13.47 (7.54)	0.42
Outer (3-6mm circle)		265.01 (15.22)	269.60 (13.05)	0.22		-1.38 (4.41)	-0.55 (3.13)	0.44		2.08 (3.93)	3.16 (3.15)	0.28		8.13 (5.36)	7.35 (5.73)	0.61		9.26 (6.99)	10.39 (5.37)	0.62
Macular perfusion
Image signal strengthᵇ		8.94 (1.09)	9.22 (1.09)	0.32		8.65 (1.11)	8.74 (0.94)	0.73		9.28 (0.99)	9.19 (0.96)	0.71		9.48 (0.85)	9.67 (0.76)	0.41		9.84 ± 0.69	9.94 ± 0.25	0.6
SCP
VD, %		25.92 (4.94)	27.10 (4.95)	0.95		0.07 (7.04)	-2.48 (4.33)	0.1		0.13 (5.60)	-1.67 (4.14)	0.18		1.10 (4.58)	1.24 (5.32)	0.92		5.32 (5.21)	2.68 (5.52)	0.12
SD, %		6.34 (1.20)	6.59 (1.26)	0.44		0.12 (1.83)	-0.44 (1.13)	0.17		0.09 (1.36)	-0.24 (1.00)	0.31		0.38 (1.16)	0.44 (1.33)	0.87		1.34 (1.26)	0.44 (1.99)	0.07
FAZ area, mm2		0.34 (0.10)	0.39 (0.15)	0.12		-0.005 (0.11)	-0.05 (0.09)	0.08		-0.03 (0.08)	-0.06 (0.08)	0.11		-0.04 (0.05)	-0.05 (0.13)	0.51		-0.06 (0.05)	-0.08 (0.13)	0.55
FAZ acircularity indexᵇ		1.59 (0.08)	1.62 (0.12)	0.22		1.62 (0.27)	1.59 (0.10)	0.68		1.59 (0.14)	1.58 (0.11)	0.91		1.60 (0.08)	1.57 (0.06)	0.38		1.58 (0.08)	1.55 (0.05)	0.05
DCP
VD, %		27.57 (3.48)	27.62 (2.58)	0.95		0.12 (5.61)	-1.07 (2.57)	0.32		1.07 (4.28)	-0.02 (3.97)	0.33		0.53 (4.25)	-0.03 (3.04)	0.58		1.08 (3.35)	0.03 (2.80)	0.29
SD, %		7.56 (0.91)	7.57 (0.69)	0.96		0.06 (1.53)	-0.19 (0.69)	0.45		0.20 (1.17)	-0.04 (1.03)	0.43		0.09 (1.04)	-0.17 (0.80)	0.31		0.10 (0.87)	-0.18 (0.78)	0.27
FAZ area, mm2		1.09 (0.64)	1.17 (0.38)	0.58		-0.05 (0.19)	-0.17 (0.29)	0.08		-0.06 (0.23)	-0.18 (0.18)	0.04*		-0.04 (0.20)	-0.16 (0.24)	0.050*		-0.07 (0.19)	-0.16 (0.21)	0.14
FAZ acircularity indexᵇ		1.62 (0.10)	1.64 (0.09)	0.51		1.63 (0.12)	1.64 (0.09)	0.75		1.62 (0.12)	1.60 (0.09)	0.46		1.62 (0.12)	1.62 (0.08)	0.14		1.62 (0.16)	1.60 (0.10)	0.62
BCVA = best corrected visual acuity; IOP = intraocular pressure; SCP = superficial capillary plexus; DCP = deep capillary plexus; VD = vessel density; SD = skeleton density; FAZ = foveal avascular zone
Δ (Tn-T0): mean change of the parameter from baseline on postoperative n days.
* P<0.05.
ᵃIndependent t tests.
ᵇThe parameters were presented in absolute values through all follow-up visits.
